# Supplementary material for: Mycobacterium tuberculosis Lineage Distribution in Xinjiang and Gansu Provinces, China
Source: Sci Rep. 2017 Apr 21;7:1068. doi: 10.1038/s41598-017-00720-9 (PMC5430859; doi:10.1038/s41598-017-00720-9)
Supplement: Supplementary file 3 — Dataset 2 [file 41598_2017_720_MOESM3_ESM.xls]

## Sheet: Sheet1
ID	MIRU-02	Mtub-04	ETR-C	MIRU-04	MIRU-40	MIRU-10	MIRU16	Mtub21	MIRU20	QUB-11b	ETR-A	Mtub-29	Mtub-30	ETR-B	MIRU23	MIRU-24	MIRU-26	MIRU-27	Mtub-34	MIRU-31	Mtub-39	QUB-26	QUB-4156	MIRU-39
28101	2	2	4	3	5	2	3	2	1	4	3	4	2	2	5	1	6	3	3	3	4	13	4	2
28102	2	3	4	5	2	2	3	0	2	6	4	4	2	2	5	1	6	3	3	3	1	7	4	2
28103	2	3	4	3	3	3	3	2	2	4	4	4	4	2	5	1	8	3	3	4	5	10	4	2
28104	2	2	4	3	4	2	3	2	2	3	3	4	2	2	5	1	4	3	3	3	3	9	3	2
28105	2	4	4	3	3	3	3	4	2	5	0	4	4	2	5	1	7	3	3	4	3	11	3	2
28106	2	4	4	3	3	1	3	3	2	5	4	4	2	2	5	1	7	3	3	4	3	10	4	2
28108	2	4	4	2	3	3	3	0	2	6	4	4	4	3	5	1	8	3	3	6	2	0	3	4
28109	2	3	4	3	3	3	3	3	2	5	4	4	4	2	5	1	6	2	3	4	3	9	3	2
28110	2	6	4	2	3	4	4	0	0	5	3	4	4	3	5	1	9	4	3	6	2	9	3	4
28111	2	4	4	3	3	1	3	3	2	4	4	4	4	2	5	1	6	3	3	4	3	9	3	2
28112	0	4	4	3	3	3	4	4	2	5	3	4	4	2	5	1	7	3	3	4	3	9	3	2
28113	2	4	4	3	2	10	3	4	2	6	3	4	5	2	5	1	6	3	3	5	3	10	3	2
28114	2	5	4	3	3	3	2	2	2	5	4	4	4	2	6	1	0	3	2	3	3	9	3	2
28117	2	3	4	3	3	3	3	4	2	5	4	4	4	2	5	1	1	3	3	4	3	9	3	3
28118	2	4	4	3	3	3	3	4	0	5	4	4	4	2	5	1	6	3	3	4	3	9	3	3
28119	2	4	4	3	3	3	3	4	2	6	4	4	4	2	5	1	7	3	3	4	3	10	3	2
28120	2	4	0	3	3	3	3	4	2	5	4	4	4	2	5	1	7	3	3	4	3	9	3	3
28121	2	4	4	3	3	3	3	4	2	5	4	4	4	2	5	1	6	3	3	4	3	9	3	2
28122	2	2	4	3	3	3	3	4	2	5	4	4	6	2	5	1	7	3	3	4	3	9	4	2
28123	2	4	2	3	3	3	3	2	2	7	4	4	4	2	5	1	6	3	3	4	4	8	3	2
28124	2	4	4	3	3	3	3	3	2	6	4	4	4	2	5	1	4	3	3	4	3	9	3	3
28125	2	4	4	3	2	3	3	2	2	6	4	4	4	2	5	1	5	3	3	5	3	10	3	2
28127	2	4	4	2	3	3	3	0	2	6	4	4	4	3	5	1	8	3	3	5	2	9	3	4
28129	2	4	2	3	3	3	3	4	2	5	3	4	4	2	5	1	6	3	3	4	3	9	4	2
28130	2	4	4	3	3	3	3	4	2	6	4	4	4	2	5	1	7	3	3	4	3	10	3	2
28132	2	4	4	3	3	3	3	4	2	7	0	4	4	3	5	1	5	3	3	4	3	10	3	2
28133	2	4	4	0	2	3	3	0	2	4	4	4	2	3	5	1	1	3	3	2	1	8	3	2
28137	2	4	4	2	3	3	3	5	2	5	4	4	4	3	5	1	8	3	3	5	2	9	3	4
28138	2	4	4	2	3	2	3	4	2	6	4	4	2	3	5	1	8	3	3	5	2	9	5	4
28139	2	4	4	0	3	2	3	4	2	6	4	4	4	1	5	1	5	3	3	4	3	10	3	3
28140	2	4	4	0	4	2	3	4	2	5	4	4	4	1	5	1	5	3	3	4	3	9	3	2
28142	2	4	4	0	3	3	3	5	2	5	4	4	4	1	5	1	5	3	3	4	3	9	3	2
28143	2	2	4	2	3	2	4	2	2	3	3	4	2	2	5	1	5	3	3	4	3	8	3	2
28144	2	6	4	2	3	2	0	0	0	6	4	4	5	3	5	1	9	0	3	0	3	9	3	4
28145	2	4	4	0	3	10	3	4	2	6	4	4	4	1	5	1	7	3	3	4	3	8	3	4
28146	2	4	4	3	0	3	3	3	2	7	4	4	4	3	5	1	7	3	3	4	3	10	4	4
28147	2	4	4	3	3	3	3	4	2	5	3	4	4	3	5	1	7	3	3	4	3	10	5	2
28148	2	4	4	5	3	3	3	4	0	6	4	4	4	3	5	1	8	3	3	4	3	10	5	4
28149	2	3	4	5	2	3	3	0	2	6	4	4	2	3	5	1	5	3	3	3	1	10	5	2
28150	2	4	4	3	3	2	3	4	2	6	4	4	4	3	5	1	7	3	3	4	3	7	5	4
28151	2	4	4	1	4	3	3	4	2	4	4	4	4	3	5	1	6	3	3	4	4	10	5	2
28152	2	4	4	3	3	2	3	3	2	5	4	4	4	1	5	1	4	3	3	4	3	10	5	2
28156	2	4	3	3	1	3	3	3	2	5	4	4	4	2	5	1	3	3	3	4	3	10	5	2
28157	2	4	4	3	3	3	4	0	2	5	3	4	4	3	5	1	7	3	3	4	3	10	5	4
28158	2	4	4	3	3	3	3	3	2	7	4	4	4	2	5	1	9	3	3	4	3	9	4	2
28159	2	4	4	2	3	0	4	4	2	6	4	4	4	3	5	1	5	3	3	6	2	9	3	4
28160	2	4	4	3	3	3	3	3	2	5	3	4	4	2	5	1	7	3	3	4	3	9	4	4
28171	2	5	4	3	3	3	3	4	2	6	4	4	4	3	6	1	8	3	3	4	3	9	4	2
28172	2	4	4	3	3	3	3	3	1	6	4	4	4	0	5	1	7	3	3	4	3	9	5	4
28173	2	4	4	3	3	1	3	4	2	5	4	4	4	2	5	1	5	3	3	4	3	8	4	4
28174	2	4	4	2	3	3	3	4	2	6	4	4	4	2	5	1	7	3	3	4	3	9	3	4
28175	2	4	4	3	4	3	3	0	2	5	3	4	4	3	6	1	7	3	3	4	3	9	3	2
28176	2	4	4	3	3	3	3	4	2	6	4	4	4	3	5	1	8	3	3	4	3	8	3	2
28181	2	2	4	2	3	3	3	7	2	5	3	4	4	3	5	1	8	3	3	5	2	9	3	4
31101	2	3	4	2	3	4	3	3	2	5	4	4	4	2	5	1	8	3	3	4	3	11	4	2
31102	2	3	4	2	3	3	3	4	2	6	4	4	4	2	5	1	8	3	3	4	3	8	4	4
31104	2	3	4	2	3	2	3	4	2	6	4	4	4	2	5	1	7	3	3	4	3	9	4	2
31105	2	3	4	2	3	3	3	4	2	5	4	4	2	2	5	1	8	3	3	4	3	7	3	2
31106	2	2	4	2	3	4	3	3	2	5	4	4	4	2	5	1	7	3	3	4	3	7	3	2
31107	2	2	4	2	3	2	3	2	2	4	3	4	2	2	5	1	5	3	2	3	2	8	5	2
31108	2	0	4	3	3	3	0	0	2	5	4	4	0	3	5	1	2	3	3	0	3	10	3	4
31110	2	3	4	2	3	7	4	3	2	2	4	4	2	2	5	1	4	3	3	4	3	9	5	2
31111	2	2	4	2	3	3	3	3	2	5	4	4	4	1	5	1	7	3	3	4	3	22	4	2
31112	2	4	4	2	3	3	3	4	2	5	3	4	4	1	5	1	5	3	3	4	3	7	4	4
31113	2	3	4	2	3	4	3	4	2	6	3	4	2	1	5	1	7	3	3	0	3	10	5	2
31114	2	2	4	2	3	2	3	4	2	2	3	4	2	2	5	1	5	3	3	5	3	4	4	2
31115	2	4	2	3	4	8	3	4	0	2	3	4	2	1	5	1	5	3	2	5	3	7	3	2
31116	2	3	4	2	3	9	5	3	2	2	4	4	2	2	5	1	5	3	3	4	3	23	4	2
31117	2	4	4	2	3	7	5	3	2	2	4	4	2	2	5	1	6	3	3	5	3	10	4	3
31119	2	4	4	2	3	4	4	4	0	7	4	4	4	2	5	1	8	3	3	5	3	7	4	3
31120	2	4	4	2	3	3	3	5	2	6	4	4	4	3	5	1	8	3	3	6	2	6	3	3
31121	2	2	4	2	4	2	4	2	2	2	3	4	2	2	5	1	5	3	3	5	3	8	4	3
31122	2	4	4	2	3	3	4	4	2	7	4	4	4	2	5	1	7	3	3	3	3	9	5	2
31123	2	4	4	2	3	2	4	4	2	7	4	4	4	0	5	1	7	3	3	4	3	9	5	2
31125	2	2	4	2	3	2	4	2	2	3	3	4	2	2	5	1	5	3	3	4	3	8	4	2
31126	2	4	4	2	3	3	3	4	2	6	4	4	4	2	5	1	7	3	3	3	3	9	4	3
31127	2	4	4	2	3	3	3	3	2	6	4	4	4	2	5	1	8	3	3	4	3	10	5	2
31128	0	2	4	2	3	2	4	2	2	3	3	6	2	2	5	1	5	3	3	4	3	8	5	2
31129	2	2	4	2	4	2	4	2	2	4	3	4	2	2	4	1	5	3	2	3	3	9	4	2
31130	2	4	4	2	3	4	5	1	2	3	4	4	2	2	5	1	7	3	3	3	3	11	5	4
31131	2	2	4	2	3	3	4	3	0	5	4	4	4	2	5	1	8	3	3	4	3	24	4	2
31132	2	4	4	2	3	2	4	4	2	6	4	4	4	2	5	1	7	3	3	0	3	7	4	2
31133	2	3	4	2	3	2	4	2	2	25	4	4	4	0	5	1	7	3	3	4	5	7	5	2
31134	2	2	4	2	3	2	4	4	2	2	3	4	2	2	5	1	5	3	2	4	3	8	4	4
31136	2	4	4	2	3	3	4	4	2	6	4	4	4	2	5	1	7	3	3	3	3	10	5	2
31137	2	4	4	2	3	2	3	4	1	6	4	4	4	2	5	1	8	3	3	4	3	9	3	2
31138	2	5	4	3	3	3	2	2	2	5	4	4	4	1	6	1	0	3	3	3	3	9	3	4
31139	2	4	2	2	3	4	3	4	2	6	4	4	4	2	5	1	7	3	3	3	3	7	3	2
31151	2	3	4	2	3	4	4	3	2	2	4	4	2	2	5	1	5	3	3	4	3	8	3	2
31152	2	3	4	2	3	2	3	3	2	26	4	4	4	2	5	1	6	3	3	4	5	6	3	2
31154	2	3	2	3	3	5	4	4	2	2	2	3	2	3	5	1	3	3	3	6	2	8	5	3
31155	2	3	4	3	3	3	4	3	1	4	4	4	4	2	5	1	6	3	3	4	3	8	5	2
31156	2	4	4	3	0	4	3	3	2	5	4	4	4	1	5	1	0	3	3	5	3	9	3	4
31157	2	3	4	2	3	2	3	3	2	26	4	4	4	2	5	1	6	3	3	4	5	6	3	2
31158	2	4	4	2	3	5	3	3	2	4	4	4	4	2	5	1	4	3	3	4	3	8	4	2
31160	2	4	4	2	3	4	3	4	2	5	4	4	4	3	5	1	7	3	3	4	3	9	3	2
31161	2	4	2	2	3	8	5	3	2	2	4	4	2	3	5	1	6	3	3	4	3	3	3	2
31162	2	3	4	2	3	2	3	3	2	26	4	4	4	2	5	1	5	3	3	4	6	6	4	2
31163	2	3	4	2	3	3	3	7	2	7	4	4	4	2	5	1	5	3	3	4	3	9	3	2
31164	2	3	2	2	4	2	5	3	2	2	4	4	4	2	5	1	8	3	3	4	1	6	3	2
31166	2	2	2	3	3	6	3	3	2	1	4	4	2	2	5	1	5	3	3	4	3	9	3	2
31167	2	2	4	2	4	0	3	2	2	4	3	4	2	3	4	1	5	3	2	3	3	9	3	2
31169	2	3	2	2	3	8	3	3	2	2	4	4	2	3	5	1	7	3	3	6	2	0	0	2
31170	2	3	2	3	3	7	3	3	2	2	4	4	2	2	5	1	6	3	3	6	3	3	2	2
31171	2	3	2	3	3	7	4	3	2	1	4	3	4	2	5	1	8	3	3	6	3	6	2	2
31172	2	2	4	3	3	2	2	3	2	4	3	3	2	2	5	1	6	3	3	3	4	8	2	2
31173	2	4	4	3	3	4	2	4	2	5	4	3	4	2	5	1	6	3	3	4	3	8	2	2
31174	2	3	4	3	2	3	2	3	2	8	4	3	0	2	5	1	8	3	3	6	5	6	2	4
31175	2	3	4	3	3	3	3	3	2	6	4	4	4	2	5	1	7	3	3	6	5	7	2	2
31176	2	3	4	3	3	3	2	3	2	0	4	4	4	2	5	1	7	3	3	6	5	7	3	4
31177	2	4	4	3	3	3	2	4	2	0	4	4	4	2	5	1	8	3	3	6	3	4	3	4
31178	2	2	4	3	3	3	2	2	2	2	3	4	4	2	5	1	5	3	3	4	3	6	3	4
31179	2	2	4	3	3	4	3	3	2	2	0	4	2	2	5	1	0	3	3	4	3	10	3	2
31180	2	2	4	3	3	2	2	3	2	0	3	2	2	2	5	1	4	3	2	4	3	8	4	2
31182	2	4	4	3	3	3	2	4	2	3	4	2	4	2	5	1	8	3	3	6	3	9	5	4
31183	2	2	4	3	3	2	2	3	2	6	3	2	2	2	5	1	5	3	3	5	3	9	6	2
31184	2	3	2	2	1	2	3	3	2	2	4	4	2	3	5	1	0	2	3	3	1	9	3	2
31185	2	3	2	4	3	6	3	3	2	1	4	4	2	2	5	1	3	3	3	4	4	8	2	2
31186	2	3	4	3	3	3	2	3	2	0	4	4	4	2	5	1	6	3	3	5	5	7	2	2
31190	2	3	4	3	3	3	2	3	2	0	4	3	4	2	5	1	6	3	3	5	5	7	2	2
31191	2	4	4	2	3	3	3	4	2	6	4	4	4	3	5	1	6	3	3	6	4	6	4	3
31192	2	4	4	3	3	3	2	4	2	5	3	2	4	2	5	1	7	3	3	6	3	8	2	2
31202	2	2	4	2	3	3	3	2	2	2	2	4	2	2	4	1	2	3	3	3	2	7	3	2
31204	2	1	2	2	3	5	4	3	2	2	4	4	2	3	5	1	5	3	3	5	2	8	5	3
31205	2	4	4	3	3	4	2	4	2	0	4	3	4	2	5	1	7	3	3	6	3	8	4	2
31206	2	4	2	3	3	4	4	3	2	2	4	3	4	2	5	1	3	3	3	5	3	6	3	3
31207	2	4	4	3	3	4	3	4	2	0	4	4	4	2	5	1	0	3	3	6	3	7	3	2
31208	2	4	2	2	4	10	3	3	2	2	4	4	2	3	5	1	6	3	3	6	3	0	5	3
31209	2	2	4	3	3	3	3	3	2	2	2	4	2	2	5	1	5	3	3	3	3	11	2	3
31210	2	4	4	2	3	5	4	0	2	5	4	4	4	3	5	1	8	3	3	6	2	7	3	3
31211	2	2	4	3	3	3	3	3	2	2	2	4	2	2	5	1	5	3	3	3	3	11	2	2
31212	2	3	4	2	3	3	4	4	2	6	4	4	4	3	5	1	3	3	3	6	4	8	3	3
31214	2	3	2	3	3	6	4	3	2	2	4	4	4	2	5	1	8	3	3	7	3	6	3	2
31215	0	2	4	3	3	3	2	3	2	3	3	2	2	2	5	1	5	3	2	3	3	7	2	2
31216	2	3	4	2	3	3	4	3	2	4	4	4	2	2	5	1	6	3	3	3	3	9	3	3
31217	2	2	4	2	3	2	4	2	2	5	3	4	2	2	5	1	5	3	3	4	2	8	3	2
31218	2	3	3	2	3	3	3	4	2	4	4	4	4	2	5	1	8	3	3	6	3	9	5	4
31219	2	1	4	2	3	2	3	3	2	3	4	0	2	2	5	1	5	3	3	4	3	0	3	3
31220	2	2	4	2	3	2	3	3	2	4	4	4	2	2	4	1	6	3	3	4	4	0	1	3
31222	2	2	4	2	3	2	3	3	2	3	3	4	2	2	4	1	2	3	3	4	3	9	3	3
31224	2	2	4	2	3	3	4	0	2	6	5	4	4	3	5	0	7	3	3	6	3	0	5	4
31226	2	2	4	3	3	3	2	3	2	3	3	2	2	2	5	1	5	3	3	3	3	7	2	2
31227	2	2	2	2	5	4	4	5	2	4	3	4	2	3	5	0	8	3	3	6	3	3	4	5
31228	2	2	4	2	3	4	0	0	2	6	5	4	4	3	5	1	8	3	3	6	3	0	0	4
31229	2	5	4	2	3	4	4	0	2	5	5	4	4	3	5	1	8	3	3	6	3	0	3	3
31230	2	3	4	3	5	3	3	0	2	4	2	4	2	2	5	1	5	3	3	4	4	0	3	2
31232	2	0	2	3	3	10	3	0	2	0	5	4	2	0	5	1	4	3	3	5	4	0	5	2
31234	2	3	2	3	3	10	3	5	2	2	0	4	2	0	5	1	4	3	3	5	3	0	5	2
31238	2	0	4	2	3	5	0	0	2	4	1	4	2	2	5	1	6	3	2	3	4	0	0	3
31241	2	2	4	3	4	3	3	3	1	3	3	4	2	2	4	1	6	3	3	4	4	8	2	2
31242	2	4	4	3	4	4	3	4	2	3	4	4	4	1	5	1	1	3	3	6	3	10	2	2
31243	2	4	4	2	3	3	3	4	2	6	4	4	4	2	5	1	7	3	3	4	3	4	3	2
31244	2	3	2	3	4	7	4	4	2	7	4	0	4	2	5	1	0	3	3	8	3	6	3	2
31245	2	4	4	2	3	6	3	3	2	2	4	4	2	2	5	1	6	3	3	3	3	10	4	2
31246	2	0	2	2	3	0	0	0	2	2	5	0	2	3	5	1	6	0	3	3	4	0	0	4
31247	2	4	2	3	2	3	3	5	2	2	4	4	2	2	5	0	8	3	3	3	1	8	3	4
31248	2	3	2	3	4	8	4	3	2	0	4	4	2	2	5	1	6	3	3	5	3	8	3	4
31249	2	3	2	3	4	9	2	3	2	2	4	4	2	2	5	1	8	3	3	5	3	8	3	4
31250	2	2	2	3	3	8	3	3	2	2	4	4	2	2	5	1	2	3	3	5	3	6	3	3
31251	2	4	2	3	2	4	3	3	2	1	4	4	2	2	5	1	2	3	3	0	3	10	4	2
31253	2	3	3	2	3	3	4	5	2	4	4	4	4	2	5	0	5	3	3	6	3	9	3	4
31254	2	2	4	3	3	4	3	3	2	0	3	4	2	2	5	1	5	3	3	4	3	8	2	2
31255	2	3	4	3	4	4	3	5	2	2	4	4	4	2	5	1	0	3	3	0	3	7	4	2
31256	2	4	3	2	4	4	4	5	2	4	4	4	4	2	5	0	8	3	3	6	3	9	5	3
31257	2	1	4	3	2	2	3	5	2	7	2	4	2	3	5	1	5	3	2	3	3	8	4	0
31259	2	3	2	3	2	4	3	4	2	8	0	4	2	1	5	1	8	3	3	3	3	9	3	2
31260	2	2	2	3	3	8	3	4	0	3	4	4	2	3	5	1	5	3	3	5	3	6	4	2
31261	2	1	4	3	5	3	2	2	2	3	3	4	2	1	5	1	5	3	3	3	3	6	4	2
31262	2	2	2	3	2	6	2	3	2	4	2	4	1	3	5	1	5	3	3	2	2	6	3	4
31264	2	3	4	3	0	3	2	0	2	2	3	2	2	2	5	1	0	3	3	0	4	0	3	2
31265	2	3	2	3	3	6	2	2	2	0	4	4	4	2	5	1	5	3	3	6	4	0	3	2
31266	2	3	2	3	3	7	3	2	2	2	4	4	2	2	5	1	4	3	3	4	3	11	5	2
31267	2	4	2	3	3	8	3	2	2	2	4	4	2	1	5	1	4	3	3	4	3	10	5	2
31268	2	5	4	3	3	3	2	3	2	0	4	4	4	1	5	1	6	3	3	7	4	9	6	4
31269	2	2	4	3	3	2	4	4	2	3	3	0	2	2	5	1	5	3	3	3	3	8	4	2
31270	2	4	2	3	3	5	2	3	0	2	4	4	2	1	5	1	3	3	3	5	3	8	5	2
31271	2	3	4	3	3	2	2	2	2	3	3	4	2	2	5	0	5	3	3	3	6	0	4	4
